# Supplementary material for: Research on Weigh-in-Motion Algorithm of Vehicles Based on BSO-BP
Source: Sensors (Basel). 2022 Mar 9;22(6):2109. doi: 10.3390/s22062109 (PMC8948758; doi:10.3390/s22062109)
Supplement: Supplementary file 1 [file sensors-22-02109-s001.zip]

Archive with 1 entries (1 files):
- sensors-1588139-supplementary.xlsx
