# Supplementary material for: Research on Weigh-in-Motion Algorithm of Vehicles Based on BSO-BP
Source: Sensors (Basel). 2022 Mar 9;22(6):2109. doi: 10.3390/s22062109 (PMC8948758; doi:10.3390/s22062109)
Supplement: Supplementary file 1 [file sensors-22-02109-s001.zip › sensors-1588139-supplementary.xlsx]

## Sheet: Gross weight dataset
Sample number	Speed	Dynamic gross weight	Number of axles	Static gross weight
1	4	2899	2	3310
2	4	2926	2	3310
3	42	3700	2	3310
4	46	3506	2	3310
5	46	3597	2	3310
6	5	2918	2	3310
7	4	2866	2	3310
8	45	3748	2	3310
9	47	3706	2	3310
10	5	3330	2	3310
11	5	3326	2	3310
12	5	3334	2	3310
13	5	3236	2	3310
14	5	3482	2	3310
15	5	3424	2	3310
16	5	3313	2	3310
17	5	3379	2	3310
18	5	3332	2	3310
19	5	3421	2	3310
20	5	3549	2	3310
21	5	3277	2	3310
22	5	3286	2	3310
23	4	3381	2	3310
24	5	3306	2	3310
25	5	3396	2	3310
26	5	3561	2	3310
27	4	4628	2	5290
28	4	4576	2	5290
29	50	5431	2	5290
30	49	5372	2	5290
31	5	4695	2	5290
32	5	4619	2	5290
33	50	5583	2	5290
34	5	5431	2	5290
35	5	5437	2	5290
36	5	5437	2	5290
37	5	5442	2	5290
38	5	5225	2	5290
39	5	5313	2	5290
40	61	5805	2	5290
41	5	5436	2	5290
42	5	5513	2	5290
43	5	5394	2	5290
44	5	5459	2	5290
45	4	5352	2	5290
46	5	5861	2	5290
47	61	5709	2	5290
48	5	5485	2	5290
49	5	5365	2	5290
50	5	5526	2	5290
51	5	5600	2	5290
52	5	5478	2	5290
53	5	5560	2	5290
54	5	4631	2	5290
55	5	4691	2	5290
56	5	5687	2	5290
57	5	5606	2	5290
58	51	4734	2	5290
59	54	5132	2	5290
60	5	23571	4	22560
61	7	23065	4	22560
62	9	23654	4	22560
63	6	23182	4	22560
64	6	22938	4	22560
65	6	23308	4	22560
66	6	22710	4	22560
67	6	23382	4	22560
68	5	23654	4	22560
69	5	23576	4	22560
70	6	23420	4	22560
71	6	23287	4	22560
72	5	23325	4	22560
73	5	23430	4	22560
74	5	23334	4	22560
75	51	24062	4	22560
76	53	24579	4	22560
77	50	24382	4	22560
78	52	24692	4	22560
79	5	24243	4	22560
80	6	23840	4	22560
81	6	23150	4	22560
82	6	23801	4	22560
83	5	23517	4	22560
84	7	23577	4	22560
85	4	23666	4	22560
86	6	23287	4	22560
87	4	22419	4	22560
88	3	22837	4	22560
89	3	22800	4	22560
90	3	22981	4	22560
91	3	22263	4	22560
92	3	22539	4	22560
93	3	22620	4	22560
94	3	25271	4	22560
95	4	22681	4	22560
96	4	22467	4	22560
97	40	23326	4	22560
98	47	23126	4	22560
99	63	23166	4	22560
100	66	22669	4	22560
101	4	23108	4	22560
102	3	22760	4	22560
103	3	24557	4	22560
104	4	22727	4	22560
105	4	23688	4	22560
106	69	24429	4	22560
107	63	23815	4	22560
108	6	23856	4	22560
109	5	23573	4	22560
110	5	24326	4	22560
111	5	23753	4	22560
112	5	22841	4	22560
113	5	23523	4	22560
114	5	22402	4	22560
115	5	22283	4	22560
116	4	23041	4	22560
117	5	22869	4	22560
118	5	23275	4	22560
119	4	22066	4	22560
120	5	22087	4	22560
121	5	22265	4	22560
122	5	20754	4	22560
123	5	22095	4	22560
124	5	22251	4	22560
125	5	22573	4	22560
126	41	23362	4	22560
127	50	23374	4	22560
128	50	23315	4	22560
129	4	22711	4	22560
130	5	22905	4	22560
131	52	23894	4	22560
132	6	64995	4	65530
133	6	61786	4	65530
134	6	61501	4	65530
135	5	63664	4	65530
136	6	60404	4	65530
137	6	60110	4	65530
138	6	60362	4	65530
139	6	62149	4	65530
140	6	61317	4	65530
141	6	60591	4	65530
142	52	58350	4	65530
143	54	55911	4	65530
144	55	51426	4	65530
145	55	52323	4	65530
146	5	60542	4	65530
147	5	59398	4	65530
148	5	50891	4	65530
149	6	62596	4	65530
150	6	63806	4	65530
151	56	51391	4	65530
152	56	51708	4	65530
153	6	60232	4	65530
154	54	53193	4	65530
155	52	55908	4	65530
156	5	61308	4	65530
157	6	62165	4	65530
158	6	65961	4	65530
159	5	59554	4	65530
160	5	65735	4	65530
161	5	64064	4	65530
162	5	60482	4	65530
163	6	63991	4	65530
164	5	65388	4	65530
165	6	67791	4	65530
166	5	61369	4	65530
167	6	60505	4	65530
168	3	60205	4	65530
169	4	61155	4	65530
170	4	59989	4	65530
171	4	60632	4	65530
172	5	61459	4	65530
173	5	61058	4	65530
174	5	61749	4	65530
175	4	60344	4	65530
176	5	59659	4	65530
177	5	58998	4	65530
178	4	65314	4	65530
179	4	66363	4	65530
180	4	59561	4	65530
181	4	58738	4	65530
182	65	65947	4	65530
183	67	65167	4	65530
184	3	59769	4	65530
185	5	59220	4	65530
186	5	60429	4	65530
187	4	58435	4	65530
188	59	58628	4	65530
189	61	57752	4	65530
190	60	59246	4	65530
191	3	61892	4	65530
192	3	63548	4	65530
193	3	62156	4	65530
194	3	63599	4	65530
195	1	63855	4	65530
196	3	63769	4	65530
197	4	65201	4	65530
198	4	61878	4	65530
199	3	61839	4	65530
200	3	62106	4	65530
201	3	58233	4	65530
202	3	70794	4	65530
203	3	58430	4	65530
204	3	57895	4	65530
205	60	64681	4	65530
206	3	15155	6	16710
207	4	15490	6	16710
208	4	15665	6	16710
209	3	15147	6	16710
210	3	14817	6	16710
211	13	15160	6	16710
212	3	14779	6	16710
213	11	14924	6	16710
214	3	14946	6	16710
215	8	15150	6	16710
216	4	14746	6	16710
217	3	14752	6	16710
218	3	14757	6	16710
219	3	14760	6	16710
220	3	14678	6	16710
221	3	15243	6	16710
222	3	15581	6	16710
223	3	14612	6	16710
224	3	15657	6	16710
225	3	14184	6	16710
226	42	18376	6	16710
227	49	17563	6	16710
228	47	17751	6	16710
229	50	17425	6	16710
230	51	17043	6	16710
231	51	17700	6	16710
232	51	17613	6	16710
233	3	16141	6	16710
234	3	15286	6	16710
235	2	15704	6	16710
236	4	16197	6	16710
237	3	16161	6	16710
238	3	16813	6	16710
239	4	17008	6	16710
240	3	17359	6	16710
241	3	17045	6	16710
242	3	17187	6	16710
243	3	17011	6	16710
244	3	17029	6	16710
245	3	16787	6	16710
246	3	14945	6	16710
247	3	15076	6	16710
248	3	15940	6	16710
249	3	16370	6	16710
250	53	19229	6	16710
251	55	18049	6	16710
252	58	18642	6	16710
253	59	18737	6	16710
254	3	17141	6	16710
255	3	16933	6	16710
256	14	17208	6	16710
257	3	17736	6	16710
258	3	17134	6	16710
259	3	17475	6	16710
260	3	17474	6	16710
261	3	17196	6	16710
262	3	17512	6	16710
263	3	17510	6	16710
264	3	17077	6	16710
265	3	50338	6	54000
266	3	51914	6	54000
267	3	49952	6	54000
268	4	49977	6	54000
269	3	49932	6	54000
270	3	50019	6	54000
271	3	50929	6	54000
272	3	50248	6	54000
273	3	49742	6	54000
274	3	49804	6	54000
275	49	50445	6	54000
276	51	48712	6	54000
277	50	49971	6	54000
278	49	50349	6	54000
279	50	49486	6	54000
280	49	50194	6	54000
281	11	50929	6	54000
282	4	50204	6	54000
283	4	49952	6	54000
284	4	56103	6	54000
285	50	51258	6	54000
286	51	50394	6	54000
287	3	49238	6	54000
288	4	50011	6	54000
289	3	49315	6	54000
290	4	48641	6	54000
291	3	50978	6	54000

## Sheet: Axle weight dataset
Sample number	Speed	Dynamic axle weight	Number of axles	Axle number	Static gross weight
1	42	1815	2	1	1870
2	46	1784	2	1	1870
3	46	1807	2	1	1870
4	45	1869	2	1	1870
5	47	1868	2	1	1870
6	5	1876	2	1	1870
7	5	1454	2	2	1440
8	5	1858	2	1	1870
9	5	1468	2	2	1440
10	5	1893	2	1	1870
11	5	1441	2	2	1440
12	5	1837	2	1	1870
13	5	1398	2	2	1440
14	5	1987	2	1	1870
15	5	1496	2	2	1440
16	5	1935	2	1	1870
17	5	1489	2	2	1440
18	5	1875	2	1	1870
19	5	1438	2	2	1440
20	5	1892	2	1	1870
21	5	1487	2	2	1440
22	5	1858	2	1	1870
23	5	1474	2	2	1440
24	5	1955	2	1	1870
25	5	1467	2	2	1440
26	5	1534	2	2	1440
27	5	1851	2	1	1870
28	5	1426	2	2	1440
29	5	1866	2	1	1870
30	5	1419	2	2	1440
31	4	1936	2	1	1870
32	4	1445	2	2	1440
33	5	1844	2	1	1870
34	5	1462	2	2	1440
35	5	1909	2	1	1870
36	5	1487	2	2	1440
37	5	1525	2	2	1440
38	50	2878	2	2	2932
39	49	2448	2	1	2358
40	49	2924	2	2	2932
41	5	2232	2	1	2358
42	50	2971	2	2	2932
43	5	2397	2	1	2358
44	5	3034	2	2	2932
45	5	2389	2	1	2358
46	5	3048	2	2	2932
47	5	2463	2	1	2358
48	5	2974	2	2	2932
49	5	2434	2	1	2358
50	5	3008	2	2	2932
51	5	2331	2	1	2358
52	5	2895	2	2	2932
53	5	2389	2	1	2358
54	5	2924	2	2	2932
55	5	2405	2	1	2358
56	5	3031	2	2	2932
57	5	2434	2	1	2358
58	5	3079	2	2	2932
59	5	2394	2	1	2358
60	5	3000	2	2	2932
61	5	2449	2	1	2358
62	5	3010	2	2	2932
63	4	2407	2	1	2358
64	4	2944	2	2	2932
65	5	2502	2	1	2358
66	5	2982	2	2	2932
67	5	2398	2	1	2358
68	5	2967	2	2	2932
69	5	2509	2	1	2358
70	5	3017	2	2	2932
71	5	3070	2	2	2932
72	5	2473	2	1	2358
73	5	3005	2	2	2932
74	5	3036	2	2	2932
75	51	3072	2	2	2932
76	5	5500	4	1	5512
77	5	5038	4	2	4746
78	5	6765	4	3	6326
79	5	6268	4	4	5976
80	7	5524	4	1	5512
81	7	4934	4	2	4746
82	7	6577	4	3	6326
83	7	6031	4	4	5976
84	9	4830	4	2	4746
85	9	5968	4	4	5976
86	6	5588	4	1	5512
87	6	4948	4	2	4746
88	6	6625	4	3	6326
89	6	6019	4	4	5976
90	6	5549	4	1	5512
91	6	4936	4	2	4746
92	6	6559	4	3	6326
93	6	5894	4	4	5976
94	6	5670	4	1	5512
95	6	5028	4	2	4746
96	6	6643	4	3	6326
97	6	5967	4	4	5976
98	6	5483	4	1	5512
99	6	4889	4	2	4746
100	6	6493	4	3	6326
101	6	5844	4	4	5976
102	6	5678	4	1	5512
103	6	6639	4	3	6326
104	6	5969	4	4	5976
105	5	5685	4	1	5512
106	5	6634	4	3	6326
107	5	6057	4	4	5976
108	5	5657	4	1	5512
109	5	6635	4	3	6326
110	5	6109	4	4	5976
111	6	5666	4	1	5512
112	6	6543	4	3	6326
113	6	6022	4	4	5976
114	6	5602	4	1	5512
115	6	6492	4	3	6326
116	6	5981	4	4	5976
117	5	5611	4	1	5512
118	5	6628	4	3	6326
119	5	5938	4	4	5976
120	5	5653	4	1	5512
121	5	6608	4	3	6326
122	5	5973	4	4	5976
123	5	5595	4	1	5512
124	5	6602	4	3	6326
125	5	5956	4	4	5976
126	51	4950	4	2	4746
127	51	6321	4	3	6326
128	53	5654	4	1	5512
129	53	5056	4	2	4746
130	53	6218	4	3	6326
131	50	5385	4	1	5512
132	52	5492	4	1	5512
133	52	6685	4	3	6326
134	5	5707	4	1	5512
135	6	5660	4	1	5512
136	6	6750	4	3	6326
137	6	6288	4	4	5976
138	6	5448	4	1	5512
139	6	6555	4	3	6326
140	6	6026	4	4	5976
141	6	5666	4	1	5512
142	6	6685	4	3	6326
143	6	6313	4	4	5976
144	5	5622	4	1	5512
145	5	6664	4	3	6326
146	5	6025	4	4	5976
147	7	5621	4	1	5512
148	7	6645	4	3	6326
149	7	6110	4	4	5976
150	4	5796	4	1	5512
151	4	5049	4	2	4746
152	4	6545	4	3	6326
153	4	6277	4	4	5976
154	6	5619	4	1	5512
155	6	4704	4	2	4746
156	6	6690	4	3	6326
157	6	6275	4	4	5976
158	4	5519	4	1	5512
159	4	4772	4	2	4746
160	4	6279	4	3	6326
161	4	5848	4	4	5976
162	3	5555	4	1	5512
163	3	4788	4	2	4746
164	3	6375	4	3	6326
165	3	6120	4	4	5976
166	3	5521	4	1	5512
167	3	4753	4	2	4746
168	3	6353	4	3	6326
169	3	6173	4	4	5976
170	3	5541	4	1	5512
171	3	4758	4	2	4746
172	3	6421	4	3	6326
173	3	6261	4	4	5976
174	3	5503	4	1	5512
175	3	4721	4	2	4746
176	3	6294	4	3	6326
177	3	5746	4	4	5976
178	3	5526	4	1	5512
179	3	4758	4	2	4746
180	3	6369	4	3	6326
181	3	5885	4	4	5976
182	3	5552	4	1	5512
183	3	4783	4	2	4746
184	3	6344	4	3	6326
185	3	5942	4	4	5976
186	4	5590	4	1	5512
187	4	4689	4	2	4746
188	4	6407	4	3	6326
189	4	5994	4	4	5976
190	4	5546	4	1	5512
191	4	4662	4	2	4746
192	4	6470	4	3	6326
193	4	5788	4	4	5976
194	40	5769	4	1	5512
195	40	4544	4	2	4746
196	40	5690	4	4	5976
197	47	5645	4	1	5512
198	47	4469	4	2	4746
199	47	5574	4	4	5976
200	63	5070	4	2	4746
201	66	5728	4	1	5512
202	66	4990	4	2	4746
203	4	5463	4	1	5512
204	4	4855	4	2	4746
205	4	6472	4	3	6326
206	4	6317	4	4	5976
207	3	5442	4	1	5512
208	3	4857	4	2	4746
209	3	6404	4	3	6326
210	3	6057	4	4	5976
211	3	5826	4	1	5512
212	4	5583	4	1	5512
213	4	4798	4	2	4746
214	4	6530	4	3	6326
215	4	5816	4	4	5976
216	4	4887	4	2	4746
217	4	6022	4	4	5976
218	63	5876	4	1	5512
219	63	5008	4	2	4746
220	6	6543	4	3	6326
221	6	6363	4	4	5976
222	5	6319	4	3	6326
223	5	6062	4	4	5976
224	5	5146	4	1	5512
225	5	6504	4	3	6326
226	5	5154	4	1	5512
227	5	6377	4	3	6326
228	5	6073	4	4	5976
229	5	6134	4	3	6326
230	5	5811	4	4	5976
231	5	6327	4	3	6326
232	5	6015	4	3	6326
233	5	5673	4	4	5976
234	5	6013	4	3	6326
235	5	5623	4	4	5976
236	4	6320	4	3	6326
237	4	5812	4	4	5976
238	5	6072	4	3	6326
239	5	5769	4	4	5976
240	5	6230	4	3	6326
241	5	5974	4	4	5976
242	4	6032	4	3	6326
243	5	6036	4	3	6326
244	5	6084	4	3	6326
245	5	5564	4	4	5976
246	5	6069	4	3	6326
247	5	6005	4	3	6326
248	5	5341	4	1	5512
249	5	6036	4	3	6326
250	5	5592	4	4	5976
251	50	5612	4	4	5976
252	50	6281	4	3	6326
253	50	6197	4	4	5976
254	4	6114	4	3	6326
255	4	5711	4	4	5976
256	5	5326	4	1	5512
257	5	5940	4	3	6326
258	5	5568	4	4	5976
259	52	6556	4	3	6326
260	52	6291	4	4	5976
261	55	8449	4	2	8001
262	5	7829	4	1	7339
263	5	7905	4	2	8001
264	56	8416	4	2	8001
265	6	23133	4	3	24756
266	6	23563	4	3	24756
267	3	7817	4	1	7339
268	3	8235	4	2	8001
269	4	7824	4	1	7339
270	4	8297	4	2	8001
271	4	7807	4	1	7339
272	4	8101	4	2	8001
273	4	7810	4	1	7339
274	4	8202	4	2	8001
275	5	7839	4	1	7339
276	5	8206	4	2	8001
277	5	8328	4	2	8001
278	5	8285	4	2	8001
279	4	7800	4	1	7339
280	4	8251	4	2	8001
281	5	7719	4	1	7339
282	5	7980	4	2	8001
283	5	7488	4	1	7339
284	5	8108	4	2	8001
285	4	24121	4	3	24756
286	4	24185	4	4	25434
287	4	24606	4	3	24756
288	4	24459	4	4	25434
289	4	7636	4	1	7339
290	4	8053	4	2	8001
291	4	7579	4	1	7339
292	4	7951	4	2	8001
293	65	25557	4	3	24756
294	65	26761	4	4	25434
295	67	24994	4	3	24756
296	67	26593	4	4	25434
297	3	8287	4	2	8001
298	5	7812	4	1	7339
299	5	8125	4	2	8001
300	5	7766	4	1	7339
301	5	7897	4	2	8001
302	4	7478	4	1	7339
303	4	8008	4	2	8001
304	59	7364	4	1	7339
305	59	25666	4	3	24756
306	61	7043	4	1	7339
307	61	25183	4	3	24756
308	60	7241	4	1	7339
309	60	25867	4	3	24756
310	1	23088	4	3	24756
311	4	23424	4	3	24756
312	3	8485	4	2	8001
313	3	25727	4	3	24756
314	3	24765	4	4	25434
315	60	7884	4	2	8001
316	4	2759	6	2	2905
317	4	2931	6	3	2981
318	4	1149	6	4	1197
319	4	3051	6	3	2981
320	4	1155	6	4	1197
321	4	1703	6	5	1823
322	3	4511	6	1	4847
323	3	2939	6	3	2981
324	13	4519	6	1	4847
325	8	4579	6	1	4847
326	3	1116	6	4	1197
327	3	4585	6	1	4847
328	3	1136	6	4	1197
329	3	4628	6	1	4847
330	3	2724	6	2	2905
331	3	1156	6	4	1197
332	3	1711	6	5	1823
333	3	4856	6	1	4847
334	3	1125	6	4	1197
335	3	1699	6	5	1823
336	42	2819	6	6	2957
337	49	5054	6	1	4847
338	47	4859	6	1	4847
339	47	2815	6	6	2957
340	50	4842	6	1	4847
341	50	2937	6	3	2981
342	51	4821	6	1	4847
343	51	3028	6	2	2905
344	51	2863	6	3	2981
345	51	4755	6	1	4847
346	51	3100	6	2	2905
347	51	3169	6	3	2981
348	51	4785	6	1	4847
349	3	4955	6	1	4847
350	3	2789	6	2	2905
351	3	2795	6	3	2981
352	3	1173	6	4	1197
353	3	2776	6	6	2957
354	3	4646	6	1	4847
355	2	4838	6	1	4847
356	2	2739	6	2	2905
357	4	4716	6	1	4847
358	4	2813	6	2	2905
359	4	2798	6	3	2981
360	4	1764	6	5	1823
361	4	2822	6	6	2957
362	3	4593	6	1	4847
363	3	2817	6	2	2905
364	3	2798	6	3	2981
365	3	1778	6	5	1823
366	3	2887	6	6	2957
367	3	4904	6	1	4847
368	3	2975	6	2	2905
369	3	2912	6	3	2981
370	3	1210	6	4	1197
371	3	1865	6	5	1823
372	3	2948	6	6	2957
373	4	4960	6	1	4847
374	4	2957	6	2	2905
375	4	3033	6	3	2981
376	4	1199	6	4	1197
377	4	1828	6	5	1823
378	4	3030	6	6	2957
379	3	5083	6	1	4847
380	3	3021	6	2	2905
381	3	3090	6	3	2981
382	3	1224	6	4	1197
383	3	1861	6	5	1823
384	3	3080	6	6	2957
385	3	4940	6	1	4847
386	3	2955	6	2	2905
387	3	3024	6	3	2981
388	3	1210	6	4	1197
389	3	1863	6	5	1823
390	3	3052	6	6	2957
391	3	5007	6	1	4847
392	3	2976	6	2	2905
393	3	3093	6	3	2981
394	3	1230	6	4	1197
395	3	1866	6	5	1823
396	3	3016	6	6	2957
397	3	4910	6	1	4847
398	3	2931	6	2	2905
399	3	3063	6	3	2981
400	3	1230	6	4	1197
401	3	1862	6	5	1823
402	3	3014	6	6	2957
403	3	4930	6	1	4847
404	3	2958	6	2	2905
405	3	3092	6	3	2981
406	3	1213	6	4	1197
407	3	1846	6	5	1823
408	3	2990	6	6	2957
409	3	4835	6	1	4847
410	3	2914	6	2	2905
411	3	2987	6	3	2981
412	3	1224	6	4	1197
413	3	1841	6	5	1823
414	3	2986	6	6	2957
415	3	1176	6	4	1197
416	3	1137	6	4	1197
417	3	4648	6	1	4847
418	3	2833	6	2	2905
419	3	1220	6	4	1197
420	3	1819	6	5	1823
421	3	4735	6	1	4847
422	3	2907	6	2	2905
423	3	2808	6	3	2981
424	3	1863	6	5	1823
425	3	2767	6	6	2957
426	53	2844	6	6	2957
427	55	3108	6	6	2957
428	58	5006	6	1	4847
429	58	1218	6	4	1197
430	59	4614	6	1	4847
431	59	1180	6	4	1197
432	3	5111	6	1	4847
433	3	2956	6	2	2905
434	3	2947	6	3	2981
435	3	1785	6	5	1823
436	3	2996	6	6	2957
437	3	5007	6	1	4847
438	3	2924	6	2	2905
439	3	2904	6	3	2981
440	3	1792	6	5	1823
441	3	2981	6	6	2957
442	14	2955	6	2	2905
443	14	2916	6	3	2981
444	14	1806	6	5	1823
445	14	3000	6	6	2957
446	3	3050	6	2	2905
447	3	3032	6	3	2981
448	3	1794	6	5	1823
449	3	3139	6	6	2957
450	3	5112	6	1	4847
451	3	2930	6	2	2905
452	3	2912	6	3	2981
453	3	1795	6	5	1823
454	3	3066	6	6	2957
455	3	3011	6	2	2905
456	3	2997	6	3	2981
457	3	1810	6	5	1823
458	3	3089	6	6	2957
459	3	5179	6	1	4847
460	3	2963	6	2	2905
461	3	2995	6	3	2981
462	3	1830	6	5	1823
463	3	3143	6	6	2957
464	3	5108	6	1	4847
465	3	2952	6	2	2905
466	3	2937	6	3	2981
467	3	1814	6	5	1823
468	3	3030	6	6	2957
469	3	3020	6	2	2905
470	3	3026	6	3	2981
471	3	1802	6	5	1823
472	3	3095	6	6	2957
473	3	3030	6	2	2905
474	3	3008	6	3	2981
475	3	1804	6	5	1823
476	3	3087	6	6	2957
477	3	5053	6	1	4847
478	3	2939	6	2	2905
479	3	2915	6	3	2981
480	3	1817	6	5	1823
481	3	3035	6	6	2957
482	3	5486	6	1	5591
483	3	6796	6	2	7123
484	3	6859	6	3	7318
485	3	5503	6	1	5591
486	3	7058	6	2	7123
487	3	7172	6	3	7318
488	3	9891	6	4	10315
489	3	10991	6	5	11523
490	3	11252	6	6	12080
491	3	5264	6	1	5591
492	3	6627	6	2	7123
493	3	6816	6	3	7318
494	4	5234	6	1	5591
495	4	6875	6	3	7318
496	3	5228	6	1	5591
497	3	6853	6	3	7318
498	3	6694	6	2	7123
499	3	6820	6	3	7318
500	3	6699	6	2	7123
501	3	6892	6	3	7318
502	3	9763	6	4	10315
503	3	10873	6	5	11523
504	3	11467	6	6	12080
505	3	6722	6	2	7123
506	3	9605	6	4	10315
507	3	10726	6	5	11523
508	3	11271	6	6	12080
509	3	5241	6	1	5591
510	3	6819	6	3	7318
511	49	5591	6	1	5591
512	49	7513	6	2	7123
513	49	12507	6	6	12080
514	51	5413	6	1	5591
515	51	7089	6	2	7123
516	51	11773	6	6	12080
517	50	5586	6	1	5591
518	50	12117	6	6	12080
519	49	5830	6	1	5591
520	49	7518	6	2	7123
521	49	10772	6	5	11523
522	49	12033	6	6	12080
523	50	5522	6	1	5591
524	50	7339	6	2	7123
525	50	10794	6	5	11523
526	50	11974	6	6	12080
527	49	5431	6	1	5591
528	49	7535	6	2	7123
529	49	10740	6	5	11523
530	49	11817	6	6	12080
531	11	11065	6	5	11523
532	11	12720	6	6	12080
533	4	10903	6	5	11523
534	4	12563	6	6	12080
535	4	10816	6	5	11523
536	4	12436	6	6	12080
537	4	10034	6	4	10315
538	4	12306	6	5	11523
539	50	11323	6	5	11523
540	51	11062	6	5	11523
541	3	10719	6	5	11523
542	3	12278	6	6	12080
543	4	10790	6	5	11523
544	4	12398	6	6	12080
545	3	10743	6	5	11523
546	3	12342	6	6	12080
547	4	12072	6	6	12080
548	3	11044	6	5	11523
549	3	12671	6	6	12080
